# Supplementary material for: The effect of long-term brine discharge from desalination plants on benthic foraminifera
Source: PLoS One. 2020 Jan 14;15(1):e0227589. doi: 10.1371/journal.pone.0227589 (PMC6959559; doi:10.1371/journal.pone.0227589)
Supplement: S1 Table — Numerical abundances (number of individuals per gram dry sediment > 63 μm), the total number of specimens counted, and the number of species, of each site, station, season, and replicate. (XLSX) [file pone.0227589.s001.xlsx]

## Sheet: Foraminiferal full data
	Ashkelon																								Hadera																								Sorek
Species	2016-06-01						2016-11-01						2017-01-01						2017-04-01						2016-06-01						2016-11-01						2017-01-01						2017-04-01						2016-06-01
	Outfall			Control			Outfall			Control			Outfall			Control			Outfall			Control			Outfall			Control			Outfall			Control			Outfall			Control			Outfall			Control			Outfall
	As 1a June	As 1c June	As 1b June	As 3a June	As 3b June	As 3c June	As 1a Nov	As 1b Nov	As 1c Nov	As 3a Nov	As 3b Nov	As 3c Nov	As 1a Jan	As 1b Jan	As 1c Jan	As 3a Jan	As 3b Jan	As 3c Jan	As 1a Ap	As 1b Ap	As 1c Ap	As 3a Ap	As 3b Ap	As 3c Ap	Had 1a June	Had 1b June	Had 1c June	Had 3a June	Had 3b June	Had 3c June	Had 1a Nov	Had 1b Nov	Had 1c Nov	Had 3a Nov	Had 3b Nov	Had 3c Nov	Had 1a Jan	Had 1b Jan	Had 1c Jan	Had 3a Jan	Had 3b Jan	Had 3c Jan	Had 1a Ap	Had 1b Ap	Had 1c Ap	Had 3a Ap	Had 3b Ap	Had 3c Ap	So 1a June
Ammonia beccarii	0.0417973	0.182091	0.137931	0.0702138	0.136812	0.0873439	0.105263	0.169699	0.247191	0.021978	0.0359712	0.0075188	0.524272	0.186648	0.657386	0.0355082	0.117509	0.116068	0.451056	0.461538	0.310442	0.046729	0.0849057	0.0609756	0.0634015	0.0905201	0.0254237	0.0520382	0	0.0716275	0.02849	0.151261	0.0696864	0.0815956	0.0527903	0.0724055	0.0509944	0.0738225	0.203282	0.178253	0.138293	0.139233	0.0701966	0.0211193	0.114638	0.171717	0.261723	0.154226	0.037991
Ammonia parkinsoniana	1.12853	1.40317	0.537931	0.444687	0.879507	1.17914	0.0855263	0.115395	0.104869	0.197802	0.302158	0.24812	0.349515	0.0646088	0.270688	0.585885	0.873972	0.565832	0.662188	0.879121	0.526811	0.317757	0.59434	0.264228	0.396259	0.320935	0.254237	0.45967	0.277497	0.891365	0.14245	0.462185	0.236934	0.389846	0.211161	0.193081	0.883903	0.383877	0.769566	0.846702	0.746785	0.634282	0.431207	0.295671	0.299824	0.656566	1.74482	0.637467	0.121571
Ammonia sp.1	0.135841	0.0856898	0.17931	0.0858168	0.0781784	0.104813	0	0	0.11985	0.186813	0.194245	0.165414	0.0517799	0.028715	0.0386698	0.0798935	0.183608	0.203119	0.201536	0.318681	0.169332	0.102804	0.122642	0.101626	0.00792519	0.0576037	0.0169492	0.0260191	0.0504541	0.0477517	0.0712251	0.193277	0.0557491	0.11786	0.0527903	0.0643604	0.101989	0.088587	0.188761	0.103981	0.165952	0.108292	0.0902527	0.063358	0.0970018	0.232323	0.348964	0.185071	0
Ammonia tepida	0.250784	0.310626	0.110345	0.288657	0.175901	0.506594	0.00657895	0	0.00749064	0.131868	0.0503597	0.075188	0.00647249	0	0	0.133156	0.0587544	0.0580341	0.00959693	0.0549451	0	0.0186916	0.0660377	0	0	0.0411455	0.00847458	0.0867303	0.109317	0.127338	0.0213675	0.10084	0.0278746	0.11786	0.105581	0.0402253	0.101989	0	0.0145201	0.193108	0.0691467	0.139233	0.0200562	0.0422386	0.0176367	0.040404	0.0218103	0.0514086	0.0759821
Amphistegina lobifera	0	0	0	0	0	0	0	0	0	0	0	0	0	0	0	0	0	0	0	0	0	0	0	0	0.0158504	0	0.00847458	0	0.00840901	0	0.0569801	0.0252101	0.0139373	0.00906618	0.00754148	0	0	0	0.0145201	0.0297089	0.0829761	0.0154703	0	0	0	0	0	0.0102817	0
Buliminella elegantissima	0	0	0	0.0156031	0	0.0174688	0	0	0	0	0	0	0	0	0	0.00887705	0	0	0	0	0	0	0	0.0101626	0	0	0	0	0	0	0	0	0	0	0	0	0	0	0	0	0	0	0	0	0	0.010101	0.0218103	0	0.0227946
Bulimina aculeata	0	0	0	0	0	0	0	0	0	0	0	0	0	0	0	0	0	0	0	0	0	0	0	0	0	0	0	0	0	0	0	0	0	0	0	0	0	0	0	0	0	0	0	0	0	0	0	0	0.00759821
Bolivina sp. 1	0	0	0	0.0390076	0	0.0436719	0	0	0	0	0	0	0	0	0	0	0	0	0	0	0	0	0.00943396	0	0	0	0	0	0.00840901	0	0	0	0	0	0	0	0	0	0	0	0	0	0	0	0	0	0	0	0.0455892
Bolivina sp. 2	0	0	0	0.0624122	0.00977231	0.0436719	0	0	0.00749064	0	0	0.0075188	0	0	0	0	0	0	0	0	0	0.00934579	0	0.0101626	0	0	0	0	0	0	0	0	0	0	0	0	0	0	0	0	0	0.0154703	0	0	0	0	0.0218103	0	0.0227946
Buccella spp.	0.0417973	0.0321337	0.137931	0.0468092	0.0390892	0.00873439	0	0.00678794	0	0.010989	0.0143885	0.0150376	0	0	0.0541377	0.0443853	0.0954759	0.0725426	0.105566	0.21978	0.188147	0.0934579	0.113208	0.0406504	0	0	0	0.0173461	0.0336361	0.0159172	0.00712251	0	0.0139373	0.0543971	0.0377074	0.0241352	0.0509944	0.059058	0.0871207	0.13369	0.138293	0.0618812	0.0501404	0.0211193	0.0440917	0.121212	0.261723	0.143944	0
Bulimina marginata	0	0	0	0	0	0	0	0	0	0	0	0	0	0	0	0	0	0	0	0	0	0	0	0	0	0	0	0	0	0	0	0	0	0	0	0	0	0	0	0	0	0	0	0	0	0	0	0	0
Cornuspira involvens	0	0	0	0	0	0	0	0	0	0	0	0	0	0	0	0	0	0	0	0	0	0	0	0	0	0	0	0	0	0	0	0	0	0	0	0	0	0	0	0	0	0	0	0	0	0	0	0	0
Elphidum advenum	0.031348	0.0214225	0	0.00780153	0.00977231	0.0262032	0	0	0	0	0.0215827	0.0150376	0	0	0	0.00887705	0	0.00725426	0	0	0	0.00934579	0	0	0.00792519	0.0082291	0.00847458	0.0607112	0.025227	0.0318345	0.00712251	0.0168067	0.00696864	0.0362647	0	0.00804505	0.0169981	0.0147645	0	0.0445633	0	0	0.0200562	0.0105597	0	0.020202	0	0	0
Elphidum macellum	0	0.0107112	0	0.0156031	0	0	0	0	0	0	0.0143885	0	0	0	0	0	0	0	0.0191939	0.010989	0.00940734	0	0	0	0	0	0	0	0	0.00795862	0.014245	0.00840336	0	0	0	0	0	0.0147645	0.0145201	0.0148544	0.0138293	0	0	0.0105597	0.00881834	0.010101	0	0.0102817	0
Haynesina depressula	0	0.0107112	0.0137931	0	0	0.0174688	0	0	0	0	0	0	0	0	0	0	0	0	0	0	0	0.00934579	0.00943396	0	0	0	0	0	0	0	0	0	0	0	0	0	0	0	0	0	0	0	0	0	0	0.020202	0	0.0308452	0.0227946
Hyalinonetrion gracillimum	0	0	0	0.0156031	0	0	0	0	0	0	0	0	0	0	0	0	0	0	0	0	0	0	0	0	0	0	0	0	0	0	0	0	0	0	0	0	0	0	0	0	0	0	0	0	0	0	0	0	0
Neoconorbina terquemi	0	0	0	0	0	0	0	0	0	0	0	0	0	0	0	0	0	0	0	0	0	0	0	0	0	0	0	0	0	0	0	0	0	0	0	0	0	0	0	0	0	0	0	0	0	0	0	0	0
Nodophthalmidium antillarum	0	0	0	0	0	0	0	0	0	0	0	0	0	0	0	0	0	0	0	0	0	0	0	0	0	0	0	0	0	0	0	0	0	0	0	0	0	0	0	0	0	0	0	0	0	0	0	0	0
Operculina ammonoides	0	0	0	0	0	0	0	0	0	0	0	0	0	0	0	0	0	0	0	0	0	0	0	0	0	0	0	0	0	0.00795862	0	0	0	0	0	0.00804505	0	0	0	0	0.0138293	0	0	0	0	0	0	0	0
Pararotalia calcariformata	0.0208986	0.0642674	0	0.0312061	0.0293169	0.0349375	0	0	0	0	0	0	0	0	0	0.106525	0.0807873	0.0217628	0	0.043956	0.028222	0.046729	0.0377358	0.0203252	0.285307	0.329164	0.110169	1.29228	0.790447	1.43255	0.0854701	0.193277	0.132404	0.253853	0.20362	0.273532	0.254972	0.29529	0.304922	0.668449	0.774443	0.711634	0.190533	0.0739176	0.10582	0.585859	0.806979	0.483241	0.00759821
Patellina corrugata	0	0	0	0	0	0	0	0	0	0	0	0	0	0	0	0	0	0	0	0	0	0	0	0	0	0	0	0	0	0	0	0	0	0	0	0.00804505	0	0.0147645	0	0.0148544	0	0	0	0	0	0	0	0	0
Planourbolina mediterranensis	0	0	0	0	0	0	0	0.00678794	0	0	0	0	0	0	0	0	0	0	0	0	0	0	0	0	0	0	0	0	0	0	0	0	0	0	0	0	0	0	0	0.0148544	0	0	0	0	0	0	0.0218103	0	0
Polymorphina sp. 1	0	0	0	0	0	0	0	0	0	0	0	0	0	0	0	0	0	0	0	0	0	0	0	0	0	0.0082291	0	0	0	0	0	0	0	0	0	0	0	0	0	0	0	0	0	0	0	0	0	0	0
Polymorphina sp. 3 (Cimerman et al. 91 pl. 57 2-4)	0	0	0	0	0	0	0	0	0	0	0	0	0	0	0	0	0	0	0	0	0	0	0	0	0	0	0	0	0	0	0	0	0	0	0	0	0	0	0	0	0	0	0	0	0	0	0	0	0.0151964
Prosononion subgranosus	0.15674	0.492716	0.165517	0.140428	0.185674	0.296969	0	0	0	0.043956	0.0503597	0.0075188	0	0	0	0.0266312	0.073443	0.0435256	0.0671785	0.0989011	0.0376294	0.0560748	0.122642	0.050813	0.00792519	0.0576037	0.00847458	0.0607112	0	0.2308	0.0213675	0.0168067	0.0278746	0.0362647	0.015083	0.0160901	0.152983	0.0442935	0.0726006	0.118835	0.110635	0.0928218	0.0300842	0.063358	0.0176367	0.141414	0.174482	0.0616903	0.0303928
Reussella spinulosa	0	0	0	0	0	0	0	0	0	0	0	0	0	0	0	0	0	0	0	0	0	0	0	0	0	0	0	0	0	0	0	0	0	0.00906618	0.015083	0	0	0	0	0	0	0	0	0	0	0	0	0	0
Rosalina globularis	0.0104493	0	0.0275862	0.0156031	0	0	0	0.00678794	0	0	0	0	0	0	0	0	0	0	0.0191939	0.043956	0.0376294	0	0	0	0	0	0	0	0	0.0159172	0	0.0336134	0	0	0	0.00804505	0	0.0147645	0	0.0297089	0.0138293	0	0	0	0	0	0	0	0.0835803
Stomatorbina concentrica	0	0	0	0	0	0	0	0	0.00749064	0	0	0	0	0	0	0	0	0	0	0	0	0	0	0	0	0	0	0	0	0	0	0.00840336	0	0	0	0.00804505	0	0.0147645	0	0.0445633	0.0276587	0.0154703	0	0	0	0	0.0218103	0	0
Tretomphalus bulloides	0.0104493	0	0.0137931	0.0390076	0	0.0436719	0	0	0	0	0.00719424	0.0075188	0	0	0	0	0	0	0	0	0	0	0	0	0	0.0164582	0	0.0173461	0.00840901	0	0.00712251	0.0252101	0.00696864	0.0181324	0	0.0402253	0.0339963	0.0147645	0.0145201	0.0297089	0.0138293	0.0464109	0.0200562	0	0.0440917	0.010101	0.0436205	0.0102817	0.0911785
Adelosina cliarensis	0.0940439	0.117823	0.0551724	0.0312061	0.0879507	0.165953	0	0	0	0.021978	0.00719424	0.0150376	0	0	0.0232019	0.0621394	0.110165	0.0362713	0.0479846	0.032967	0.00940734	0.046729	0.0188679	0.0101626	0.0396259	0.0164582	0.00847458	0.0346921	0.00840901	0.00795862	0	0	0	0	0	0.0160901	0	0	0.0145201	0.0148544	0.0276587	0.0154703	0	0.0105597	0.00881834	0.030303	0.109051	0.0205634	0.037991
Adelosina dubia	0.0104493	0.0107112	0.0137931	0	0.00977231	0.00873439	0	0	0	0.032967	0.0215827	0	0.00647249	0	0.00773395	0.00887705	0.0073443	0.0145085	0.00959693	0.010989	0.00940734	0.00934579	0	0	0	0	0	0	0	0.00795862	0	0.0168067	0	0.00906618	0	0	0	0	0.0145201	0	0	0.0154703	0.0100281	0.0105597	0	0	0	0	0.00759821
Adelosina mediterranensis	0.0208986	0	0.0275862	0	0.0195446	0	0	0	0	0.010989	0	0	0	0	0	0	0.0073443	0	0.00959693	0	0	0.00934579	0	0.0101626	0	0.0082291	0	0	0	0.00795862	0	0	0	0	0	0	0	0	0	0.0297089	0	0	0	0	0	0	0.0218103	0	0
Adelosina sp. 2. (Hyams 2000)	0	0	0	0	0	0	0	0	0	0	0.00719424	0	0	0	0	0	0	0	0	0	0	0	0	0	0	0	0	0	0	0	0	0	0	0	0	0	0	0	0	0	0	0.0309406	0	0	0	0	0	0	0
Adelosina sp. 3. (Hyams 2000)	0.0208986	0.0321337	0	0	0.00977231	0.00873439	0	0	0	0	0	0	0	0	0	0	0.0073443	0	0	0	0	0	0.00943396	0	0	0	0	0.00867303	0	0	0	0	0	0	0	0	0	0	0	0	0	0	0	0	0	0	0	0	0
Hauerina diversa	0	0	0	0.00780153	0	0	0	0	0	0	0	0	0	0	0	0	0	0	0	0	0	0	0	0	0.0158504	0.0082291	0.00847458	0	0	0.0318345	0	0	0	0	0	0	0	0	0	0	0	0	0	0	0	0	0	0	0
Lachlanella sp. 1	0	0	0	0.00780153	0	0.00873439	0	0	0.00749064	0.021978	0	0	0	0	0	0.00887705	0.0146886	0	0	0	0	0	0	0.0101626	0	0	0	0.0173461	0.00840901	0.0159172	0	0	0	0.0181324	0	0.00804505	0	0	0.0145201	0.0148544	0.041488	0	0	0	0	0.020202	0.0218103	0.0102817	0
Lachlanella sp. 2	0.0104493	0.0321337	0.0137931	0	0	0	0.00657895	0.00678794	0.0149813	0	0	0	0	0	0.00773395	0	0	0	0.00959693	0	0	0	0	0	0.0237756	0	0	0	0	0.00795862	0	0	0	0.00906618	0.00754148	0	0.0169981	0.029529	0	0	0	0	0	0	0	0	0	0	0
Miliolinella subrotunda	0	0	0	0.0156031	0.00977231	0	0.00657895	0	0	0	0	0	0	0	0	0	0	0	0	0	0	0	0	0	0	0	0	0	0	0	0	0	0	0	0	0	0	0	0	0	0	0	0	0	0	0	0	0	0
Sigmamiliolinella australis	0	0	0	0	0	0	0	0	0	0	0	0	0	0	0	0	0	0	0	0	0	0	0	0	0	0	0	0	0	0	0	0	0	0	0.00754148	0	0	0	0	0	0	0.0154703	0	0	0.0176367	0	0	0.0102817	0
Quinqueloculina bosciana	0.0104493	0	0.0137931	0	0	0	0	0	0	0	0	0	0	0	0	0.0177541	0.0073443	0	0	0	0	0	0	0	0	0	0	0	0	0	0	0	0	0	0	0	0	0	0	0	0	0	0	0	0	0	0	0	0
Quinqueloculina milletti	0	0	0	0	0	0.00873439	0	0	0	0	0	0	0	0	0	0	0	0	0	0	0	0	0	0	0	0	0	0	0	0	0	0	0	0	0	0	0	0	0	0	0	0	0	0	0	0	0	0	0
Quinqueloculina seminula	0.0835946	0.117823	0.110345	0.117023	0.185674	0.148485	0	0.0135759	0	0.0769231	0.0503597	0.0225564	0.00647249	0	0.0154679	0.0710164	0.0367215	0.0725426	0.0959693	0.0659341	0.084666	0.0841121	0.0471698	0.0406504	0.0317007	0.0246873	0.0677966	0.112749	0	0.103462	0.0213675	0.0504202	0.0487805	0.0543971	0.015083	0.0321802	0.0509944	0.0147645	0.0145201	0.237671	0.138293	0.0618812	0.0300842	0.031679	0.00881834	0.0606061	0.218103	0.071972	0.0303928
Quinqueloculina stelligera	0	0	0	0	0	0	0	0	0	0	0	0	0	0	0	0	0	0	0	0	0	0	0	0	0	0	0	0	0	0	0	0	0	0	0	0	0	0	0	0	0	0	0	0	0	0	0	0	0.0227946
Sigmoilinita costata	0.0104493	0.0107112	0.0137931	0	0.0195446	0.00873439	0	0	0	0	0	0	0	0	0	0	0.0073443	0	0	0	0	0	0	0	0.00792519	0	0	0	0.00840901	0	0	0	0	0	0	0	0	0	0	0	0	0	0	0	0	0	0	0	0
Sorites orbiculus	0	0	0	0	0	0	0	0	0	0	0	0	0	0	0	0	0	0	0	0	0	0	0	0	0	0	0	0	0.00840901	0	0.014245	0	0	0	0	0	0	0	0	0	0	0	0	0	0	0	0	0	0
Spiroloculina angulosa	0.0208986	0	0	0	0.00977231	0	0	0	0	0	0	0	0	0	0	0	0	0	0	0	0	0	0	0	0	0	0	0	0	0	0	0	0	0	0	0	0	0	0	0	0	0	0	0	0	0	0	0	0
Triloculina marioni	0.0417973	0.107112	0.0551724	0.0312061	0.0781784	0.0524063	0.00657895	0	0.0149813	0	0.00719424	0	0	0	0.00773395	0.00887705	0.0146886	0.0145085	0.00959693	0.010989	0.0188147	0.00934579	0.0283019	0	0	0	0	0.0173461	0.00840901	0.0397931	0	0	0	0	0	0	0	0	0	0	0.0276587	0	0	0	0	0	0	0	0.0531874
Adercotryma glomeratum	0	0	0	0	0	0	0	0	0	0	0	0	0	0	0	0	0	0	0	0	0	0	0	0	0	0	0	0	0	0	0	0	0	0	0	0	0	0	0	0	0	0	0	0	0	0	0	0	0
Eggerelloides advenus	0	0	0	0	0.0195446	0.00873439	0	0	0	0	0	0	0	0	0	0	0	0	0	0	0	0	0	0	0	0	0	0	0	0	0	0	0	0	0	0	0	0	0	0.0148544	0	0	0	0	0	0	0	0	0
Eggerelloides scabrus	0	0	0	0	0	0	0	0	0	0	0	0	0	0	0	0	0	0	0	0	0	0	0	0	0	0	0	0	0	0	0	0	0	0	0	0	0	0	0	0	0	0	0	0	0	0	0	0.0102817	0
Nouria polymorphinides	0	0	0	0	0	0	0	0	0	0	0	0	0	0	0	0	0	0	0	0	0	0	0	0	0	0	0	0	0	0	0	0	0	0	0	0	0	0	0	0	0	0	0	0	0	0	0	0	0
Nubecolina divaricata	0	0	0	0	0	0	0	0	0	0	0	0	0	0	0	0	0	0	0	0	0	0.00934579	0	0	0	0	0	0	0	0	0	0	0	0	0	0	0	0	0	0	0	0	0.0100281	0	0	0	0	0	0
Reophax scottii	0	0	0	0	0	0	0	0	0	0	0	0	0	0	0	0	0	0	0	0	0	0	0	0	0	0	0	0	0	0	0	0	0	0	0	0	0	0	0	0	0	0	0	0	0	0	0	0	0
Spiroplectammina sp. 1	0	0	0.0275862	0	0.0195446	0	0	0	0	0	0	0	0	0	0	0	0	0	0	0	0	0.00934579	0	0	0	0	0	0.0173461	0.0336361	0	0	0	0	0	0	0	0	0	0	0	0.0138293	0	0	0	0	0	0	0	0
Textularia agglutinans	0	0	0	0.00780153	0	0	0	0	0	0	0	0	0	0	0	0	0	0	0.0191939	0.010989	0.00940734	0	0	0	0	0	0	0.0346921	0.025227	0.0477517	0.00712251	0	0	0	0	0	0	0.0147645	0	0	0.0276587	0.0154703	0	0	0.0176367	0.020202	0.0436205	0	0.00759821
Textularia conica	0	0	0	0	0	0.00873439	0	0.00678794	0	0	0	0	0	0.00717875	0	0	0	0	0	0	0.00940734	0	0	0	0.00792519	0	0	0.0954033	0.0420451	0.183048	0.014245	0.0168067	0.0209059	0.0271985	0.00754148	0.00804505	0.0339963	0	0.0145201	0.0297089	0.0138293	0.0154703	0	0	0	0.040404	0.087241	0.0102817	0
Juveniles	0.031348	0.0856898	0.0827586	0.187237	0.107495	0.2795	0	0	0.00749064	0.0549451	0.0935252	0.0225564	0	0	0	0	0.0367215	0.00725426	0.00959693	0.021978	0	0.0841121	0.0471698	0.0203252	0	0	0	0.0173461	0.025227	0	0	0.0756303	0.00696864	0.0453309	0.0904977	0.0321802	0	0.0147645	0	0.0445633	0.0276587	0.0618812	0.0401123	0	0.0176367	0	0	0.0616903	0.037991
Total (#/g)	2.18391	3.12768	1.73793	1.72414	2.12059	3.11818	0.217105	0.332609	0.539326	0.813187	0.877698	0.609023	0.944984	0.28715	1.08275	1.20728	1.73325	1.23322	1.74664	2.28571	1.44873	0.971963	1.31132	0.650407	0.911396	0.987492	0.525424	2.42845	1.47999	3.33466	0.519943	1.39496	0.66899	1.2874	0.829563	0.860821	1.75081	1.10734	1.75693	2.85205	2.62758	2.21225	1.01284	0.654699	0.820106	2.19192	4.253	1.97409	0.782615
Sample weight (g)	95.7	93.36	145	128.18	102.33	114.49	152	147.32	133.5	91	139	133	154.5	139.3	129.3	112.65	136.16	137.85	104.2	91	106.3	107	106	98.4	126.18	121.52	118	115.3	118.92	125.65	140.4	119	143.5	110.3	132.6	124.3	58.83	67.73	68.87	67.32	72.31	64.64	99.72	94.7	113.4	99	91.7	97.26	131.61
Total (N#)	209	292	252	221	217	357	33	49	72	74	122	81	146	40	140	136	236	170	182	208	154	104	139	64	115	120	62	280	176	419	73	166	96	142	110	107	103	75	121	192	190	143	101	62	93	217	390	192	103
Number of species	20	17	18	22	20	23	6	8	10	11	16	12	6	4	9	15	17	13	15	14	14	18	13	12	14	13	11	18	17	21	15	15	13	16	13	15	12	15	14	21	20	18	12	12	13	17	18	17	19
Site	Ashkelon	Ashkelon	Ashkelon	Ashkelon	Ashkelon	Ashkelon	Ashkelon	Ashkelon	Ashkelon	Ashkelon	Ashkelon	Ashkelon	Ashkelon	Ashkelon	Ashkelon	Ashkelon	Ashkelon	Ashkelon	Ashkelon	Ashkelon	Ashkelon	Ashkelon	Ashkelon	Ashkelon	Hadera	Hadera	Hadera	Hadera	Hadera	Hadera	Hadera	Hadera	Hadera	Hadera	Hadera	Hadera	Hadera	Hadera	Hadera	Hadera	Hadera	Hadera	Hadera	Hadera	Hadera	Hadera	Hadera	Hadera	Sorek
Station	outfall	outfall	outfall	control	control	control	outfall	outfall	outfall	control	control	control	outfall	outfall	outfall	control	control	control	outfall	outfall	outfall	control	control	control	outfall	outfall	outfall	control	control	control	outfall	outfall	outfall	control	control	control	outfall	outfall	outfall	control	control	control	outfall	outfall	outfall	control	control	control	outfall
Season	summer	summer	summer	summer	summer	summer	autumn	autumn	autumn	autumn	autumn	autumn	winter	winter	winter	winter	winter	winter	spring	spring	spring	spring	spring	spring	summer	summer	summer	summer	summer	summer	autumn	autumn	autumn	autumn	autumn	autumn	winter	winter	winter	winter	winter	winter	spring	spring	spring	spring	spring	spring	summer
Sample name	Ash-1	Ash-1	Ash-1	Ash-3	Ash-3	Ash-3	Ash-1	Ash-1	Ash-1	Ash-3	Ash-3	Ash-3	Ash-1	Ash-1	Ash-1	Ash-3	Ash-3	Ash-3	Ash-1	Ash-1	Ash-1	Ash-3	Ash-3	Ash-3	Had-1	Had-1	Had-1	Had-3	Had-3	Had-3	Had-1	Had-1	Had-1	Had-3	Had-3	Had-3	Had-1	Had-1	Had-1	Had-3	Had-3	Had-3	Had-1	Had-1	Had-1	Had-3	Had-3	Had-3	So-1
[truncated: 23 more columns]
